# Supplementary material for: Geological duration of ammonoids controlled their geographical range of fossil distribution
Source: PeerJ. 2017 Nov 28;5:e4108. doi: 10.7717/peerj.4108 (PMC5710164; doi:10.7717/peerj.4108)
Supplement: Table S1 [file peerj-05-4108-s001.xls]

## Sheet: Devonian
Suborder	Superfamily	Family	Genus	Mean ammonitella diameter (mm) De Baets et al. (2015)	Distribution Korn and Klug (2002), Korn and Ilg (2007) (De Baets et al., 2009, for Ivoites; Chlupáč and Turek, 1983, for Praewerneroceras)	Latitudinal distribution (Scotese, 2011)	Latidutinal angle (degrees)	Latitudinal range (km)	Geological distribution (Korn and Klug, 2002)	Geological duration (My) (Gradstein et al., 2012)	Index (latitudinal range/My)	Data of ammonitella diameter (mm)
Agoniatitina	Agoniatitoidea	Agoniatitidae	Agoniatites	2.84	Holy Cross Mountains, Rhenish Massif, Ougarta, Mantagne Noire, New York, Devon, Guangxi, West Virginia, Saoura Valley, British Columbia, Northwest Territories, Bohemia, Eifel, Anti-Atlas, Tata Region, New York	N10-S40	50	5556.93	Eifelian-Givetian	10.6	524.238	4.4	2.5	2.3	2.4	2.6
Anarcestina	Anarcestoidea	Anarcestidae	Anarcestes	1.42333	Bohemia, Rhenish Massif, Holy Cross Mountains, Algeria, Czech Republic, Germany, Morocco, New York	S20-S40	20	2222.77	Emsian-Eifelian	14.3	155.439	1.4	1.42	1.45
Gephuroceratina	Gephuroceratoidea	Gephuroceratidae	Archoceras	0.99	Devon, Rhenish Massif, Montagne Noire, Indiana, Morocco, Holy Cross Mountain	S20-S40	20	2222.77	Frasnian-Famennian	23.8	93.3937	0.99
Agoniatitina	Agoniatitoidea	Atlantoceratidae	Atlantoceras	1.06	Anti-Atlas, Tata Region	S40-S50	10	1111.39	Gevetian	5	222.277	1.06
Tornoceratina	Prionoceratoidea	Cheiloceratidae	Balacheiloceras	1.12	Franconia, Karaganda, Germany	N30-S30	60	6668.31	Famennian	13.3	501.377	1.12
Agoniatitina	Mimosphinctoidea	Teicherticeratidae	Convoluticeras	1.75	Zeravshan Ridge, Bretagne, Madaganskaya Oblast, North Urals, New York	N40-S30	70	7779.7	Emsian	14.3	544.035	1.75
Cyrtoclymeniina	Cyrtoclymenioidea	Cyrtoclymeniidae	Cyrtoclymenia	0.975	Franconia, Novaya Zemlya, Thuringia, Saoura Valley, Rhenish Massif, South Urals, Cornwall, Holy Cross Mountains, Guizhou, Iowa, Anti-Atlas, Frankenwald, Thuringian Massif, England,	N20-S40	60	6668.31	Famennian	13.3	501.377	0.96	0.99
Gephuroceratina	Gephuroceratoidea	Devonopronoritidae	Devonopronorites	1.3	Altay	N45-N15	30	3334.16	Frasnian	10.5	317.539	1.3
Agoniatitina	Mimosphinctoidea	Mimosphinctidae	Erbenoceras	3.74	Bretagne, Bithynia, Guangxi, Nevada, Anti-Atlas, Bohemia, Gissar Range, Zeravshan Ridge, North Urals, Xizang, Germany, Spain, Vietnam	N40-S30	70	7779.7	Emsian	14.3	544.035	3.74
Cyrtoclymeniina	Cyrtoclymenioidea	Cymaclymeniidae	Genuclymenia	1.1	Rhenish Massif, Franconia, South Urals, Holy Cross Mountains	N20-S30	50	5556.93	Famennian	13.3	417.814	1.07	1.13
Agoniatitina	Mimosphinctoidea	Mimoceratidae	Gyroceratites	1.5	Bohemia, Bretagne, Rhenish Massif, Harz, North Urals, Cantabrian Mountains, Guangxi, Anti-Atlas, Tajikistan	N30-S40	70	7779.7	Emsian	14.3	544.035	1.49	1.51
Agoniatitina	Mimosphinctoidea	Mimosphinctidae	Ivoites	4.25	Czech Republic (Barrandian), Germany (Rhenish Mountains), China (Guangxi), Russian Federation (Novaya Zemlya)	N40-S30	70	7779.7	Emsian	14.3	544.035	3.5	5
Agoniatitina	Mimagoniatitoidea	Latanarcestidae	Latanarcestes	1.79	Harz, Rhenish Massif, North Urals, Guangxi, England, Kazakhstan, Anti-Atlas, Spain, Turkey	N30-S40	70	7779.7	Emsian	14.3	544.035	1.79
Gephuroceratina	Gephuroceratoidea	Gephuroceratidae	Manticoceras	1.4	Rhenish Massif, Timan, New York, Altay, Eifel, Western Australia, Pennsylvania, Indiana, Guangxi, Novaya Zemlya, Hunan, Anti-Atlas, Iowa, Harz, South Urals, Algeria, Austria, Belgium, France, England, Poland, Timan	N45-S40	85	9446.78	Frasnian	10.5	899.693	1.2	1.6
Agoniatitina	Mimosphinctoidea	Mimosphinctidae	Metabactrites	6	Novaya Zemlya, Anti-Atlas	N40-S40	80	8891.08	Emsian	14.3	621.754	6
Agoniatitina	Mimagoniatitoidea	Mimagoniatitidae	Mimagoniatites	1.935	North Urals, Bohemia, Cantabrian Mountains, Rhenish Massif, Bretagne, Madaganskaya Oblast, North West Territories, Harz, Algeria, Guangxi, Anti-Atlas, North Urals, Tajikistan, Turkey	N40-S40	80	8891.08	Emsian-Eifelian	14.3	621.754	2.04	1.83	1.95	1.92
Agoniatitina	Mimosphinctoidea	Mimosphinctidae	Mimosphinctes	3.545	Harz, Cantabrian Mountains, Bohemia, Zeravshan Ridge, Guangxi, North Urals, Tajikistan	N40-S30	70	7779.7	Emsian	14.3	544.035	3.1	3.99
Cyrtoclymeniina	Biloclymerioidea	Pachyclymeniidae	Pachyclymenia	0.87	Rhenish Massif, Guizhou, South Urals	N30-S30	60	6668.31	Famennian	13.3	501.377	0.87
Anarcestina	Anarcestoidea	Anarcestidae	Paranarcestes	1.66	Anti-Atlas, Bohemia	S20-S40	20	2222.77	Emsian	14.3	155.439	1.66
Clymeniina	Platyclymerioidea	Platyclymeniidae	Platyclymenia	0.95	Franconia, New South Wales, Rhenish Massif, South Urals, Saoura Valley, Holy Cross Mountains, Anti-Atlas, Mantagne Noire, Cornwall, Moravia, Thuringia, Inner Mongolia, Austria, Nei Mongol, Germany, England, Iran, Kazakhstan, Montana	N45-S40	85	9446.78	Famennian	13.3	710.284	0.95
Anarcestina	Anarcestoidea	Werneroceratidae	Praewerneroceras	1.65	Europe (Barrandian), Bohemia	S20-S30	10	1111.39	Emsian	14.3	77.7193	1.66	1.64
Gephuroceratina	Beloceratoidea	Acanthoclymeniidae	Probeloceras	1.06	New York, Harz, Guizhou, France, Germany	N10-S30	40	4445.54	Frasnian	10.5	423.385	1.06
Anarcestina	Anarcestoidea	Anarcestidae	Sellanarcestes	2.1975	Bohemia, Rhenish Massif, Anti-Atlas, Algeria, Harz, Spain	S20-S40	20	2222.77	Emsian	14.3	155.439	2.01	2.38	2.2	2.2
Gephuroceratina	Gephuroceratoidea	Gephuroceratidae	Sphaeromanticoceras	1.15	Eifel, Timan, Rhenish Massif, Hunan, Guangxi, New York, Algeria, Western Australia, Belgium, Guangxi, France, Kazakhstan, Anti-Atlas	N15-S40	55	6112.62	Frasnian	10.5	582.154	1.2	1.1
Anarcestina	Anarcestoidea	Sobolewiidae	Subanarcestes	1.5	North Urals, Anti-Atlas, Bohemia, Rhenish Massif, Saoura Valley, France, Germany, Spain	N40-S40	80	8891.08	Eifelian	5.6	1587.69	1.5	1.5
Gephuroceratina	Gephuroceratoidea	Koenenitidae	Timanites	1.32	Timan, Western Australia, Alberta, Saoura Valley, Ougarta, Germany	0-S40	40	4445.54	Frasnian	10.5	423.385	1.32
Tornoceratina	Tornoceratoidea	Tornoceratidae	Tornoceras	1.418	New York, Rhenish Massif, Michigan, Ontario, Argentina, Mantagne Noire, Bolivia, Western Australia, Devon, Holy Cross Mounrains, Iowa, Harz, South Urals, Carnic Alps, Timan, Indiana, Algeria, Belgium, Bolivia, Alberta, Ontario, Morocco	N20-S80	100	11113.9	Givetian-Famennian	28.8	385.898	1.49	1.5	1.4	1.2	1.5
Tornoceratina	Tornoceratoidea	Tornoceratidae	Truyolsoceras	1.45	Rhenish Massif, New York	S20-S30	10	1111.39	Famennian	13.3	83.5628	1.45
Cyrtoclymeniina	Biloclymerioidea	Pachyclymeniidae	Uraloclymenia	0.94	Karaganda, Holy Cross Mountains, South Urals	N30-S30	60	6668.31	Famennian	13.3	501.377	0.94
Clymeniina	Wocklumerioidea	Wocklumeriidae	Wocklumeria	0.73	Rhenish Massif, Thuringia, Algeria, Guilin, Guizhou, France, England, Anti-Atlas, South Urals	N20-S40	60	6668.31	Famennian	13.3	501.377	0.73

## Sheet: Carboniferous
Order	Superfamily	Family	Genus	Mean ammonitella diameter (mm) De Baets et al. (2015)	Distribution Korn and Ilg (2007), Furnish et al. (2009)	Latitudinal distribution (Scotese, 2011)	Latidutinal angle (degrees)	Latitudinal range (km)	Geological distribution (Furnish et al., 2009)	Geological duration (My) (Gradstein et al., 2012)	Index (latitudinal range/My)	Data of ammonitella diameter (mm)
Goniatitida	Thalassoceratoidea	Thalassoceratidae	Aristoceras	0.75	Russia, Kazakhstan, Spain, USA (Oklahoma, Texas)	N45-S10	55	6112.62	Kasimovian-Asselian	11.5	531.532	0.75
Goniatitida	Gastrioceratoidea	Reticuloceratidae	Arkanites	0.795	China, USA (Arkansas, Oklahoma)	N45-S10	55	6112.62	Bashkirian	8	764.078	0.81	0.78
Goniatitida	Thalassoceratoidea	Bisatoceratidae	Bisatoceras	0.62	China, Japan, Russia (Novaia Zemlia, Siberia), Canada (Northwest Territories), USA (Arkansas, California, Kansas, Missouri, Nevada, Oklahoma)	N70-S10	80	8891.08	Bashkirian-Moscovian	16.2	548.832	0.62
Goniatitida	Schistoceratoidea	Schistoceratidae	Branneroceras	0.81	Spain, Ukraine, Algeria, China, Japan, Iran, Kyrgyzstan, Uzbekistan, Canada (Northwest Territories), USA (Arkansas, Oklahoma, Texas, Nevada)	N30-S10	40	4445.54	Bashkirian-Moscovian	16.2	274.416	0.81
Goniatitida	Gastrioceratoidea	Gastrioceratidae	Cancelloceras	0.81	Belgium, England, Wales, France, Germany, Netherlands, Poland, Portugal, Russia (South Urals), Ukraine, Algeria, Morocco, Kazakhstan, Kyrgyzstan, Uzbekista, China, USA (Arkansas, Oklahoma, Nevada)	N45-S15	60	6668.31	Bashkirian	8	833.539	0.81
Goniatitida	Neoglyphioceratoidea	Cravenoceratidae	Cravenoceras	0.82	Great Britain, Ireland, Belgium, Germany, Spain, Portugal, Algeria, Czech Republich, Poland, Serbia, Russia (Moscow, Novaia Zemlia, South Urals), Ukraine, Kazakhstan, Uzbekistan, Tajikista, China, Australia, USA (California, Nevada, Oklahoma)	N45-S10	55	6112.62	Serpukhovian	7.7	793.847	0.82
Goniatitida	Dimorphoceratoidea	Girtyoceratidae	Edmooroceras	1.03	Great Britain, Germany, Ireland, Czech Republich, Kazakhstan, Algeria, China, USA (Arkansas, Oklahoma, Texas)	N45-S10	55	6112.62	Visean-Serpukhovian	23.5	260.112	1.03
Goniatitida	Thalassoceratoidea	Thalassoceratidae	Eothalassoceras	0.67	USA (Alaska, Oklahoma, Texas, New Mexico)	N45-S10	55	6112.62	Kasimovian-Gzhelian	8.1	754.645	0.67
Prolecanitida	Prolecanitoidea	Deraelitidae	Epicanites	0.87	Ireland, England, France, Spain, Germany, Morocco, Algeria, Russia (Urals, Verkhoian), Kazakhstan, Mongolia, China, USA (Oklahoma)	N45-S15	60	6668.31	Visean-Serpukhovian	23.5	283.758	0.87
Goniatitida	Gastrioceratoidea	Reticuloceratidae	Gaitherites	0.88	China, USA (Arkansas, Oklahoma)	0-S15	15	1667.08	Bashkirian	8	208.385	0.88
Goniatitida	Dimorphoceratoidea	Girtyoceratidae	Girtyoceras	0.935	Great Britain, Belgium, France, Germany, Czech Republich, Poland, Russia (Novaia Zemlia, North Urals), Spain, Portugal, Algeria, Morocco, Ukraine, South Urals, Kazakhstan, China, Australia, USA (Alaska, Arkansas, Geogia, Montana, Nevada, Oklahoma)	N45-S60	105	11669.5	Visean-Serpukhovian	23.5	496.577	0.96	0.91
Goniatitida	Gastrioceratoidea	Glaphyritidae	Glaphyrites	0.913333	Belgium, Czech Republich, Serbia, Russia (Polar Urals, Novaia Zemlia, South Urals, Verkhoian), Kazakhstan, Kyrgyzstan, Tajikistan, Uzbekistan, Iran, China, Spain, Algeria, Morocco, Namibia, Mexico, Argentina, Peru, Uruguay, USA (Arkansas, Iowa, Illinois, Kansas, Kentucky, Missouri, New Mexico, Nevada, Utah, Oklahoma, Pennsylvania, Ohio, California, Texas)	N45-S60	105	11669.5	Serpukhovian-Asselian	35.4	329.648	0.78	1.03	1.05	0.92	0.89	0.81
Goniatitida	Goniatitoidea	Goniatitidae	Goniatites	0.9925	Great Britain, Ireland, Belgium, Germany, Czech Republich, Bosnia, Poland, Russia, Kazakhstan, Russia (Verkhoian), Portugal, Spain, Algeria, Morocco, Turkey, China, Australia, Canada (Yukon Territories), USA (Arkansas, Alaska, Indiana, Oklahoma, Utah)	N45-S60	105	11669.5	Tournaisian-Visean	28	416.77	0.95	1.1	0.94	0.98
Goniatitida	Gonioloboceratoidea	Gonioloboceratidae	Gonioloboceras	1.92	Canada (Northwest Territories), USA (Missouri)	N30-S10	40	4445.54	Bashkirian-Gzhelian	24.3	182.944	1.92
Goniatitida	Gastrioceratoidea	Homoceratidae	Isohomoceras	0.92	Belgium, Great Britain, Ireland, Germany, Portugal, Algeria, Russia, Kazakhstan, Kyrgyzstan, Uzbekistan, USA (Nevada)	N45-S10	55	6112.62	Bashkirian	8	764.078	0.91	0.93
Goniatitida	Neoglyphioceratoidea	Neoglyphioceratidae	Neoglyphioceras	0.93	Belgium, Great Britain, Ireland, Germany, Czech Republich, Poland, Portugal, Spain, Algeria, Morocco, Russia (Novaia Zemlia, South Urals, Sibelia), China, Kazakhstan, USA (Arkansas, Illinois, Oklahoma, Utah)	N45-S15	60	6668.31	Visean-Serpukhovian	23.5	283.758	0.93
Prolecanitida	Medlicottioidea	Pronoritidae	Neopronorites	1.22	Kazakhstan (Southern Urals), Russia (Urals, Verkhoian), Tajikistan, China, Indonesia, Thailand, USA (Texas), Canada (Ellesmere Island)	N50-S30	80	8891.08	Gzhelian-Kungurian	31.4	283.156	1.22
Goniatitida	Gastrioceratoidea	Gastrioceratidae	Owenoceras	0.87	China, Russia (Siberia), USA (Missouri, Oklahoma)	N70-S10	80	8891.08	Moscovian	8.2	1084.28	0.87
Goniatitida	Schistoceratoidea	Schistoceratidae	Paraschistoceras	1.2	Russia (Siberia), Kazakhstan, Uzbekistan, USA (Illinois, Kansas, Missouri, Ohio, Oklahoma, Pennsylvania, Texas)	N70-S10	80	8891.08	Kasimovian-Gzhelian	8.1	1097.66	1.2
Goniatitida	Neodimorphoceratoidea	Neodimorphoceratidae	Politoceras	0.9	Great Britain, Belgium, Germany, Spain, Algeria, Ukraine, USA (Illinois, Missouri, Oklahoma)	N10-S15	25	2778.46	Moscovian	8.2	338.837	0.9
Prolecanitida	Medlicottioidea	Pronoritidae	Pseudopronorites	0.99	Spain, USA (Arkansas, Oklahoma, Kansas, Texas), Canada (Arctic Archipelago, Ellesmere Island), Russia (Novaia Zemlia), China, Japan	N45-S15	75	8335.39	Bashkirian-Kasimovian	19.5	427.456	0.99
Goniatitida	Gastrioceratoidea	Reticuloceratidae	Retites	0.8	Portugal, Russia (South Urals), Kazakhstan, Kyrgyzstan, Uzbekistan, China, USA (Arkansas)	N45-S10	55	6112.62	Bashkirian	8	764.078	0.8
Goniatitida	Gastrioceratoidea	Glaphyritidae	Richardsonites	0.81	Great Britain, Spain, Ukraine, Russia (Novaia Zemlia), USA (Arkansas, Oklahoma, Texas, Utah, Nevada, California)	N45-S10	55	6112.62	Serpukhovian	7.7	793.847	0.81
Goniatitida	Gastrioceratoidea	Glaphyritidae	Stenoglaphyrites	0.92	Ireland, Portugal, Russia (South Urals), Kazakhstan, Uzbekistan, China, USA (Arkansas, California, Nevada, Texas)	N45-S10	55	6112.62	Serpukhovian-Bashkirian	15.7	389.339	0.95	0.91	0.9
Goniatitida	Gastrioceratoidea	Glaphyritidae	Syngastrioceras	0.83	Belgium, Great Britain, France, Spain, Algeria, Russia (Novaia Zemlia, South Urals), Ukraine, Kazakhstan, Kyrgyzstan, Tajikistan, Uzbekistan, China, Japan, Canada (Northwest Territories), USA (Arkansas, Illinois, Nevada, Utah, Oklahoma, Texas)	N45-S10	55	6112.62	Serpukhovian-Moscovian	23.9	255.758	0.94	0.72	0.83
Goniatitida	Gastrioceratoidea	Homoceratidae	Vallites	0.9	Belgium, Great Britain, Ireland, Germany, Czech Republic, Poland, Portugal, Algeria, Morocco, Russia (South Urals), Uzbekistan	N45-S10	55	6112.62	Bashkirian	8	764.078	0.9
Goniatitida	Gastrioceratoidea	Reticuloceratidae	Verneuilites	0.78	Great Britain, Russia (South Urals, Siberia), Ukraine, China, USA (Arkansas, Oklahoma)	N70-S10	80	8891.08	Bashkirian	8	1111.39	0.78
Goniatitida	Cycloboidea	Vidrioceratidae	Vidrioceras	0.775	Russia (Southern Urals), Kazakhstan, Uzbekistan, Indonesia, USA (Texas, Oklahoma)	N45-S30	75	8335.39	Gzhelian-Artinskian	24.4	341.614	0.8	0.75

## Sheet: Permian
Suborder	Superfamily	Family	Genus	Mean ammonitella diameter (mm) De Baets et al. (2015)	Distribution Korn and Ilg (2007), Furnish et al. (2009)	Latitudinal distribution (Scotese, 2011)	Latidutinal angle (degrees)	Latitudinal range (km)	Geological distribution (Furnish et al., 2009)	Geological duration (My) (Gradstein et al., 2012)	Index (latitudinal range/My)	Data of ammonitella diameter (mm)
Goniatitida	Adrianitoidea	Adrianiitidae	Adrianites	1	Italy, Oman, China, Malaya, Canada (Bulitish Columbia), Croatia, Indonesia, Afghanistan, Tajikistan, USA (Texas), Russia (Southern Urals)	N40-S30	70	7779.7	Wordian	3.7	2102.62	1
Goniatitida	Agathiceratoidea	Agathiceratidae	Agathiceras	0.996667	Italy, Slovenia, Tunisia, Ukraine, Russia (South Urals, Siberia), Kazakhstan, Afghanistan, China, Iraq, Oman, Indonesia, Japan, Tajikistan, Thailand, Canada (British Columbia, Northwest Territories), Mexico, USA (Texas, California), Western Australia, Malaysia, Uzbekistan	N60-S60	120	13336.6	Kasimovian-Wordian	41.9	318.297	1.03	1.01	0.95
Prolecanitida	Medlicottioidea	Medlicottiidae	Akmilleria	1.14	Kazakhstan, Indonesia, USA (Texas, Kansas, Nevada), southern China, Thailand	N45-S30	75	8335.39	Asselian-Kungurian	26.6	313.361	1.01	1.16	1.25
Goniatitida	Marathonitoidea	Marathonitidae	Almites	0.77	USA (Texas, New Mexico, California, Nevada), Guatemala, Ukraine, Russia (South Urals), Kazakhstan, Tajikistan, Austria, southern China, Indonesia	N50-S20	70	7779.7	Gzhelian-Artinskian	24.4	318.84	0.77
Prolecanitida	Medlicottioidea	Medlicottiidae	Artinskia	0.9	Kazakhstan (Southern Urals), Tajikistan, Russia (Urals, northern Verkhoian), southern China, Thailand, Japan, Indonesia, USA (Texas, New Mexico), Austria	N50-S20	70	7779.7	Gzhelian-Artinskian	24.4	318.84	0.9
Prolecanitida	Medlicottioidea	Medlicottiidae	Artioceras	0.7	Kazakhstan (Southern Urals), southern China, Belgium	N50-S10	60	6668.31	Artinskian	10.8	617.436	0.7
Goniatitida	Adrianitoidea	Adrianiitidae	Crimites	0.7075	Russia, Kazakhstan (Southern Urals), Tajikistan, Ukraine, Indonesia, USA (Nevada)	N50-S15	65	7224.01	Asselian-Wordian	33.8	213.728	0.65	0.73	0.77	0.68
Prolecanitida	Prolecanitoidea	Daraelitidae	Daraelites	0.985	Italy, Iraq, Russia, Kazakhstan (Southern Urals), Tajikistan, Afghanistan, soutehren China, Indonesia, USA (Texas, Nevada), Canada (British Columbia)	N50-S30	80	8891.08	Asselian-Wordian	33.8	263.05	0.91	1.06
Goniatitida	Neoicoceratoidea	Metalegoceratidae	Eothinites	0.67	Russia, Kazakhstan (Southern Urals), Tajikistan, Ukraine, Indonesia, USA (Texas), China	N50-S15	65	7224.01	Artinskian-Kungurian	17.8	405.843	0.67
Goniatitida	Marathonitoidea	Marathonitidae	Kargalites	0.895	USA (Texas, Ohio), Russia, Kazakhstan (Southern Urals), Tajikistan, China, Indonesia, Mexico, Canada (Ellesmere Island), Japan	N50-S15	65	7224.01	Gzhelian-Kungurian	31.4	230.064	0.91	0.88
Goniatitida	Cycloloboidea	Vidrioceratidae	Martoceras	0.84	Indonesia, Venezuela, Mexico, Italy, Russia (Utals), Ukraine, Kazakhstan (Soutehrn Urals), Tajikistan, southern China	N50-S15	65	7224.01	Asselian-Wordian	33.8	213.728	0.84
Prolecanitida	Medlicottioidea	Medlicottiidae	Medicottia	0.72	Russia (Urals, Volga-Urals), Kazakhstan (Southern Urals), Tajikistan, Ukraine, China, Japan, Indonesia, Utaly, Columbia, Mexico, USA (Texas, New Mexico, Nevada), Canada (British Columbia, Yukon, Arctic Archipelago, Devon Island)	N60-S15	75	8335.39	Sakmarian-Wordian	30.4	274.191	0.72
Goniatitida	Neoicoceratoidea	Metalegoceratidae	Metalegoceras	0.83	Kazakhstan (Southern Urals), Russia (Urals, Novaia Zemlia, Okhotskii Massif, Kulu-Tasskiy region), Tajikistan, Indonesia, Australia, China, USA (Texas, New Mexico), Canada (Yukon, Northwest Territories), Oman	N50-S70	120	13336.6	Sakmarian-Wordian	30.4	438.705	0.83
Goniatitida	Cycloloboidea	Cyclolobidae	Mexicoceras	0.93	USA (Texas), Mexico, southern China	N10-S10	20	2222.77	Wordian-Capitanian	9	246.975	0.93
Prolecanitida	Medlicottioidea	Pronoritidae	Neopronorites	1.09	Kazakhstan (Southern Urals), Russia (Urals, Verkhoian), Tajikistan, China, Indonesia, Thailand, USA (Texas), Canada (Ellesmere Island)	N60-S30	90	10002.5	Gzhelian-Kungurian	31.4	318.55	1.03	1.15
Goniatitida	Neoicoceratoidea	Paragastrioceratidae	Paragastrioceras	0.756667	Kazakhstan (Southern Urals), Russia (Urals, Verkhoian, Ochtsko-Kolymskiy Massif), Tajikistan, Italy, Slovenia, Canada (Arctic Archipelago, Yukon), Western Australia, China	N60-S50	110	12225.2	Asselian-Kungurian	26.6	459.596	0.74	0.69	0.84
Goniatitida	Cycloloboidea	Vidrioceratidae	Peritrochia	0.88	USA (Texas)	N10-0	10	1111.39	Roadian	3.5	317.539	0.88
Goniatitida	Shumarditoidea	Perrinitidae	Perrinites	2.155	Venezuela, Colombia, Idaho, Tajikistan, Ukraine, Afghanistan, China, Thailand, Indonesia, Guatemala, Japan, Mexico, USA	N20-S30	50	5556.93	Artinskian-Roadian	21.3	260.889	2.31	2
Goniatitida	Popanoceratoidea	Popanoceratidae	Popanoceras	0.66	Kazakhstan (Southern Urals), Russia (Soutehrm Urals), China, Japan, Madagascar, Tajikistan, Ukraine, Indonesia, Western Australia, USA (Texas)	N50-S50	100	11113.9	Artinskian-Roadian	21.3	521.777	0.66
Goniatitida	Shumarditoidea	Perrinitidae	Properrinites	1.19	USA (Texas, New Mexico, Kansas, Nebraska, Nevada), Canada (Yukon), Tajikistan, southern China, Indonesia	N50-S15	65	7224.01	Asselian-Sakmarian	26.6	271.579	1.19
Prolecanitida	Medlicottioidea	Pronoritidae	Sakmarites	1.05	Russia (Urals), Kazakhstan (Southern Urals)	N50-N30	20	2222.77	Asselian-Artinskian	19.6	113.407	1.05
Goniatitida	Neoicoceratoidea	Paragastrioceratidae	Stenolobulites	0.8	USA (Texas, New Mexico, Utah, Idaho), Guatemala	N10-0	10	1111.39	Sakmarian-Roadian	26.7	41.6249	0.8
Goniatitida	Adrianitoidea	Adrianiitidae	Texoceras	0.96	USA (Texas), China	N10-S10	20	2222.77	Roadian	3.5	635.077	0.96
Goniatitida	Thalassoceratoidea	Thalassoceratidae	Thalassoceras	0.655	Italy, Slovenia, Russia (North and South Urals), Ukraine, Kazakhstan, Tajikistan, China, Indonesia, Australia, USA (Texas)	N50-S70	120	13336.6	Sakmarian-Wordian	30.4	438.705	0.62	0.69
Goniatitida	Neoicoceratoidea	Paragastrioceratidae	Uraloceras	0.78	Kazakhstan (Southern Urals), Russia (Southern and Central Urals, Verkhoian, Omolon Massif, North Urals), Canada (Arctic, Yukon, British Columbia), USA (Nevada, Alaska), Australia , China	N60-S70	130	14448	Sakmarian-Artinskian	16.2	891.853	0.74	0.75	0.85

## Sheet: Triassic
Order	Superfamily	Family	Genus	Mean ammonitella diameter (mm) De Baets et al. (2015)	Distribution Arkell et al. (1957), Tozer (1981, personal communication)	Latitudinal distribution (Scotese, 2011)	Latidutinal angle (degrees)	Latitudinal range (km)	Geological distribution (Brayard et al., 2009)	Geological duration (My) (Gradstein et al., 2012)	Index (latitudinal range/My)	Data of ammonitella diameter (mm)
Ceratitida	Dinaritoidea	Parapopanoceratiidae	Amphipopanoceras	0.69	Arctic (NE Siberia), North America (NE British Columbia, W Nevada), West Pacific (New Guinea, New Zealand)	N80-S60	140	15559.4	Anisian	5.6	2778.46	0.69
Ceratitida	Ceratitoidea	Ceratitidae	Anagymnotoceras	0.86	Arctic (Svalbard, Ellesmere Island), North America (NE British Columbia, W Nevada), Tethys (Ismid, Iran, Himalayas)	N80-S10	90	10002.5	Anisian	5.6	1786.16	0.86
Ceratitida	Arcestoidea	Arcestidae	Arcestes	0.63	North America (NE British Columbia), East Pacific (W British Columbia, W Nevada), W. Pacific (New Zealand), Tethys (Sicily, Alps, Tiinor, Himalayas)	N40-S60	100	11113.9	Carnian-Rhaetian	35.7	311.312	0.63
Ceratitida	Noritoidea	Meekoceratidae	Arctoceras	0.96	Arctic (NE USSR, Spitsbergen, Ellesmere Island, Axel Heiberg Island), N America (NE British Columbia, Alberta, E Nevada, California), E Pacific (Central Alaska), W Pacific (Primorye)	N80-S10	90	10002.5	Olenekian	2.9	3449.13	0.96
Ceratitida	Ceratitoidea	Ceratitidae	Arctogymnites	1.24	Arctic (NE USSR)	N80-N70	10	1111.39	Anisian	5.6	198.462	1.17	1.4	1.15
Ceratitida	Ceratitoidea	Longobarditidae	Arctohungarites	0.7225	Arctic (NE Siberia), North America (except British Columbia)	N80-0	80	8891.08	Anisian	5.6	1587.69	0.74	0.74	0.66	0.75
Ceratitida	Meekoceratoidea	Proptychitidae	Arctomeekoceras	0.82	Arctic (NE USSR)	N80-N70	10	1111.39	Olenekian	2.9	383.236	0.82
Ceratitida	Ptychitoidea	Ptychitidae	Arctoptychites	0.88	Arctic (NE USSR, Spitsbergen), North America (NE British Columbia)	N80-N20	60	6668.31	Ladinian	4.5	1481.85	0.85	0.91
Ceratitida	Ptychitoidea	Ptychitidae	Aristoptychites	0.975	(=Ptychites); Arctic (Spitsbergen, Ellesmere Island, Axel Heiberg Island, NE USSR), North America (NE British Columbia, Alberta, W Nevada), West Pacific (Primorye, Japan), Tethys (Alps, Hungary, Yugoslavia, Rumania, Turkey, Iran, Oman, Tirnor), Gondwana (Himalayas)	N80-S15	95	10558.2	Anisian-Ladinian	10.1	1045.36	0.96	0.99
Ceratitida	Meekoceratoidea	Proptychitidae	Boreomeekoceras	0.785	Arctie (NE USSR)	N80-N70	10	1111.39	Olenekian	2.9	383.236	0.73	0.84
Ceratitida	Dinariceratoidea	Columbitidae	Columbites	0.73	North America (Idaho)	N30-N20	10	1111.39	Olenekian	2.9	383.236	0.73
Ceratitida	Ceratitoidea	Longobarditidae	Czekanowskites	0.73	Arctic (NE USSR), North America (NE British Columbia), Cape Tsvetkov, Taimyr Peninsula, Siberia, Klaraulakh Range	N80-0	80	8891.08	Anisian	5.6	1587.69	0.66	0.8
Hylloceratida	Ussuritoidea	Discophyllitidae	Discophyllites	1.3	Arctic (NE USSR, Axel Heiberg Island), North America (NE British Columbia), East Pacific (Queen Charlotte Islands, Califomia, Nevada), Tethys (Sicily, Alps, Himalayas, Timor)	N80-0	80	8891.08	Carnian-Norian	27.5	323.312	1.3
Ceratitida	Ceratitoidea	Ceratitidae	Frechites	0.933333	Arctic (NE Siberia, Spitsbergen, Ellesmere Island, Exmouth Island), North America (NE British Columbia, W Nevada), Tethys (Himalayas?)	N80-N15	65	7224.01	Anisian-Ladinian	10.1	715.248	0.71	0.77	1.32
Ceratitida	Ceratitoidea	Longobarditidae	Grambergia	0.82	Arctic (NE USSR, Spitsbergen), North America (NE British Columbia), Asia (Qinghai)	N80-N15	65	7224.01	Anisian	5.6	1290	0.76	0.88
Ceratitida	Ceratitoidea	Ceratitidae	Gymnotoceras	0.765	North America (NE British Columbia, W Nevada)	N30-N20	10	1111.39	Anisian	5.6	198.462	0.68	0.85
Ceratitida	Sageceratoidea	Hedenstroemiidae	Hedenstroemia	1	Arctic (NE USSR, Kotelnyi Island, Axel Heiberg Island), West Pacific (China, Primor’ye), Tethys (Oman, Timor), Gondwana (Madagascar, Salt Range, Hhnalayas)	N80-S40	120	13336.6	Olenekian	2.9	4598.84	1.07	0.93
Ceratitida	Nathorstitoidea	Nathorstitidae	Indigirites	0.686667	Arctic (NE Siberia, Spitsbergen, Ellesmere Island), North America (N Alaska, N Yukon, NE British Columbia)	N80-N30	50	5556.93	Ladinian	4.5	1234.87	0.77	0.65	0.64
Hylloceratida	Ussuritoidea	Discopryllitidae	Indigirophyllites	1.135	Arctic (NE USSR)	N80-N70	10	1111.39	Ladinian	4.5	246.975	1.25	1.02
Ceratitida	Ceratitoidea	Aplococeratidae	Karangatites	0.76	Arctic (NE USSR)	N80-N70	10	1111.39	Anisian	5.6	198.462	0.76
Ceratitida	Meekoceratoidea	Proptychitidae	Kingites	0.68	Arctic (Axel Heiberg Island), Naminalian, Tethys (Salt Range, Himalayas)	N80-S10	90	10002.5	Induan	2.2	4546.58	0.68
Ceratitida	Ceratitoidea	Longobarditidae	Lenotropites	0.662	Arctic (NE USSR, Spitsbergen, Ellesmere Island), North America (NE British Columbia, Nevada)	N80-N15	65	7224.01	Anisian	5.6	1290	0.74	0.57	0.62	0.72	0.66
Ceratitida	Meekoceratoidea	Proptychitidae	Lepiskites	0.82	Arctic (NE USSR)	N80-N70	10	1111.39	Olenekian	2.9	383.236	0.82
Ceratitida	Ceratitoidea	Longobarditidae	Longobardites	0.84	Arctic (Ellesmere Island), North America (NE British Columbia, W Nevada), Tethys (Alps, Hungary, Caucasus)	N80-0	80	8891.08	Anisian-Ladinian	10.1	880.305	0.84
Ceratitida	Megaphyllitoidea	Megaphyllitidae	Megaphyllites	1	East Pacific (W. British Columbia), Tethys (Alps, Yugoslavia, Caucasus)	N30-0	30	3334.16	Anisian-Norian	37.6	88.6744	1
Ceratitida	Nathorstitoidea	Nathorstitidae	Nathorstites	0.626	Arctic (NE Siberia, Bear Island, Table Island), North America (NE British Columbia)	N80-N30	50	5556.93	Ladinian	4.5	1234.87	0.66	0.62	0.63	0.54	0.68
Ceratitida	Clydonitoidea	Trachyceratidae	Neoprotrachyceras	0.77	North America (NE British Columbia, Nevada), East Pacific (W British Columbia, California)	N30-0	30	3334.16	Carnian	8.6	387.693	0.77
Ceratitida	Clydonitoidea	Trachyceratidae	Neosirenites	0.57	Arctic (NE USSR)	N80-N70	10	1111.39	Carnian	8.6	129.231	0.57
Ceratitida	Ptychitoidea	Isculitidae	Nevadisculites	0.85	North America (W Nevada), Tethys (Turkey, Himalayas)	N20-0	20	2222.77	Anisian	5.6	396.923	0.7	1
Ceratitida	Meekoceratoidea	Nordophiceratidae	Nordophiceras	0.78	Arctic (NE USSR), North America (Idaho)	N80-N20	60	6668.31	Olenekian	2.9	2299.42	0.78
Ceratitida	Ceratitoidea	Sibiritidae	Olenekoceras	1.3	Arctic (NE USSR)	N80-N70	10	1111.39	Olenekian	2.9	383.236	1.3
Ceratitida	Ceratitoidea	Sibiritidae	Olenikites	0.7	Arctic (NE USSR, Ellesmere Island), ? Eurasia (Qinghai)	N80-N15	65	7224.01	Olenekian	2.9	2491.04	0.73	0.67
Ceratitida	Meekoceratoidea	Ophiceratidae	Ophiceras	0.74	Arctic (Spitsbergen, E Greenland, Ellesmere Island, Axel Heiberg Island), North America (N Alaska), Tethys (Armenia), Gondwana (Himalayas)	N80-S30	110	12225.2	Induan	2.2	5556.93	0.74
Ceratitida	Otoceratoidea	Otoceratidae	Otoceras	1.11	Arctic (NE USSR, Spitsbergen, Ellesmere Island, Axel Heiberg Island, N Alaska), Tethys (Himalayas)	N80-0	80	8891.08	Induan	2.2	4041.4	1.11
Ceratitida	Meekoceratoidea	Meekoceratidae	Palaeokazachstanites	0.76	W Pacific (Primorye)	N40-N30	10	1111.39	Olenekian	2.9	383.236	0.76
Ceratitida	Arcestoidea	Cladiscitidae	Paracladiscites	0.87	Arctic (NE USSR), East Pacific (W British Columbia, W Nevada), Tethys (Alps, Carpathians, Caucasus, Pamirs, Himalayas, Timor)	N80-S15	95	10558.2	Carnian-Rhaetian	35.7	295.747	0.87
Ceratitida	Ceratitoidea	Ceratitidae	Parafrechites	0.73	North America (W. Nevada)	N30-N20	10	1111.39	Anisian	5.6	198.462	0.73
Ceratitida	Meekoceratoidea	Paranannitidae	Paranannites	0.665	Arctic (Spitsbergen, Ellesmere Island), North America (NE British Columbia, Idaho, E Nevada), East Pacifie (Central Alaska, Washington), West Pacifie (Primorye), Tethys (Oman, Afghanistan, SE China)	N80-0	80	8891.08	Olenekian	2.9	3065.89	0.66	0.67
Ceratitida	Megaphyllitoidea	Parapopanoceratiidae	Parapopanoceras	0.65	Arctic (Spitsbergen), North America (NE British Columbia)	N80-N30	50	5556.93	Olenekian	2.9	1916.18	0.65	0.64	0.66
Ceratitida	Ceratitoidea	Sibiritidae	Parasibirites	0.71	Arctic (NE USSR)	N80-N70	10	1111.39	Olenekian	2.9	383.236	0.71
Ceratitida	Arcestoidea	Arcestidae	Proarcestes	0.91	Arctic (Spitsbergen), North America (NE British Columbia, Nevada), Tethys (Alps, Greece, Himalayas)	N80-0	80	8891.08	Anician-Carnian	18.7	475.459	0.87	0.95
Ceratitida	Megaphyllitoidea	Prosphingitidae	Prosphingites	0.73	Arctic (NE Siuberia, Ellesmere Island), North America (NE British Columbia)	N80-N30	50	5556.93	Olenekian	2.9	1916.18	0.79	0.74	0.71	0.68
Ceratitida	Sageceratoidea	Hedenstroemiidae	Pseudosageceras	0.96	Arctic (NE USSR, Ellesmere Island, Axel Heiberg Island), North America (NE British Columbia, Idaho, Utah, E Nevada, California), West Pacific (Vietnam, China, Primorye), Tethys (Oman, Afghanistan, Timor), Gondwana (Madagascar, Salt Range, Himalayas, Timor, SE China)	N80-S45	125	13892.3	Induan-Olenekian	5.1	2723.98	0.96	0.96
Ceratitida	Clydonitoidea	Trachyceratidae	Pterosirenites	0.72	Arctic (NE USSR, Spitsbergen’), North America (NE British Columbia)	N80-N30	50	5556.93	Norian	18.9	294.017	0.72
Ceratitida	Xenodiscoidea	Xenoceltitidae	Sakhaites	0.73	Arctic (NE USSR)	N80-N70	10	1111.39	Olenekian	2.9	383.236	0.73
Ceratitida	Ceratitoidea	Sibiritidae	Sibirites	0.64	Arctic (NE USSR)	N80-N70	10	1111.39	Olenekian	2.9	383.236	0.64
Ceratitida	Arcestoidea	Cladiscitidae	Sphaerocladiscites	0.8	Arctic (NE Siberia, Spitsbergen, Ellesmere Island, Axel Heiberg Island), North America, (N Yukon, N Alaska)	N80-N40	40	4445.54	Ladinian	4.5	987.898	0.8
Ceratitida	Megaphyllitoidea	Parapopanoceratiidae	Stenopopanoceras	0.735	Arctic (NE Siberia, Nordaustlandet, Pearyland, Exmouth Island), North America (NE British Columbia), West Pacific (New Zealand), Tethys (Iran)	N80-S60	140	15559.4	Anisian	5.6	2778.46	0.72	0.75
Ceratitida	Nathorstitoidea	Nathorstitidae	Stolleyites	0.62	Arctic (NE USSR, Edgeoya, Spitsbergen, Ellesmere Island)	N80-N70	10	1111.39	Carnian	8.6	129.231	0.62
Ceratitida	Clydonitoidea	Trachyceratidae	Striatosirenites	0.7	North America (NE British Columbia), Tethys (Alps)	N30-S10	40	4445.54	Carnian	8.6	516.924	0.7
Ceratitida	Ceratitoidea	Sibiritidae	Subolenekites	0.72	(=Olenikites); Arctic (NE USSR, Ellesmere Island), ? Eurasia (Qinghai)	N80-N15	65	7224.01	Olenekian	2.9	2491.04	0.72
Ceratitida	Ceratitoidea	Sibiritidae	Svalbardiceras	0.8	Arctic (Spitsbergen, Ellesmere Island), North America (NE British Columbia)	N80-N30	50	5556.93	Olenekian	2.9	1916.18	0.9	0.7
Ceratitida	Nathorstitoidea	Nathorstitidae	Tsvetkovites	0.65	(=Indigirites); Arctic (NE Siberia, Spitsbergen, Ellesmere Island), North America (N Alaska, N Yukon, NE British Columbia)	N80-N30	50	5556.93	Ladinian	4.5	1234.87	0.65
Hylloceratida	Ussuritoidea	Ussuritidae	Ussurites	1.35	Arctic (NE USSR, Spitsbergen, Ellesmere Island), N America (NE British Columbia), West Pacific (Primorye, Japan), Tethys (Turkey)	N80-0	80	8891.08	Olenekian-Anisian	8.5	1046.01	1.35
Ceratitida	Clydonitoidea	Heraclitidae	Wangoceras	0.73	North America (NE British Columbia)	N40-N30	10	1111.39	Carnian	8.6	129.231	0.73

## Sheet: Jurassic
Suborder	Superfamily	Family	Genus	Mean ammonitella diameter (mm) De Baets et al. (2015)	Distribution Arkell et al. (1957) (Howarth, 2013, for Hildoceratoidea and Psiloceratoidea; Hoffmann, 2015, for Lytoceratoidea)	Latitudinal distribution (Scotese, 2011)	Latidutinal angle (degrees)	Latitudinal range (km)	Geological distribution (Arkell et al., 1957)	Geological duration (My) (Gradstein et al., 2012)	Index (latitudinal range/My)	Data of ammonitella diameter (mm)
Ammonitina	Perisphinctoidea	Perisphinctidae	Binatisphinctes	0.73	Europe, north Africa, Kenya, Tangan., Cutch.	N50-S40	90	10002.5	Callovian	2.6	3847.1	0.73
Ammonitina	Hildoceratoidea	Hammatoceratidae	Bredyia	0.99	Europe, northern Africa (Atlas Ranges), Caucasus, Vietnam, New Guinea, Indonesia (?Sulawesi), Canada (British Columbia), Chile, Argentina	N50-S60	110	12225.2	Toarcian-Aalenian	12.4	985.907	0.99
Ammonitina	Stephanoceratoidea	Cardioceratidae	Cadoceras	0.86	north Europe, central Europe, Russia, Cauc., Novaya Zemlya, Franz Joseph Land., Spitz., nother Sib, New Sib., I., south Alaska, Canada, USA	N80-N10	70	7779.7	Callovian	2.6	2992.19	0.86
Ammonitina	Stephanoceratoidea	Sphaeroceratidae	Chondroceras	0.8	Europe, north Africa, Cauc., New Guinea, Indonesia, south Alaska, Canada, USA (Wyoming, Idaho, California), south America	N60-S40	100	11113.9	Bajocian	2	5556.93	0.8
Ammonitina	Psiloceratoidea	Arietitidae	Coroniceras	0.615	Europe, Caucasus, Russia (northeast), China (Guangdong), Vietnam, ?Indonesia, Canada (British Columbia, Yukon), United States (Alaska, Nevada), Mexico, Chile, Argentina, Peru, Colombia, New Zealand	N60-S60	120	13336.6	Sinemurian	8.5	1569.01	0.59	0.64
Ammonitina	Haploceratoidea	Oppeliidae	Creniceras	0.555	Europe, Syria	N50-N10	40	4445.54	Oxfordian	6.2	717.023	0.54	0.57
Ammonitina	Eoderoceratoidea	Dactylioceratidae	Dactylioceras	1.08	Europe, north Africa, Persia, Baluch., Japan, Indonesia, New Zealand, Spitz., northeast Sib., Transbaikal, Greenland, north Alaska, Canada, Chile, Argentina	N80-S60	140	15559.4	Toarcian	8.6	1809.23	1.08
Ammonitina	Haploceratoidea	Oppeliidae	Distichoceras	0.51	Europe, Alg., Madagascar, Cutch, Pamir, Himalaya	N50-S45	95	10558.2	Callovian-Oxfordian	8.8	1199.79	0.51
Ammonitina	Hildoceratoidea	Hildoceratidae	Eleganticeras	0.84	England, Germany, Russia (eastern Transbaikalia, northeast), Canada (British Columbia), USA (Alaska)	N60-N30	30	3334.16	Toarcian	8.6	387.693	0.84
Ammonitina	Haploceratoidea	Oppeliidae	Hecticoceras	0.64	Cutch, Madagascar	S30-S45	15	1667.08	Callovian	2.6	641.184	0.66	0.66	0.6
Ammonitina	Stephanoceratoidea	Kosmoceratidae	Kosmoceras	0.79	England	N40-N30	10	1111.39	Callovian	2.6	427.456	0.77	0.81
Lytoceratina	Lytoceratoidea	Lytoceratidae	Nannolytoceras	0.81	UK (England), Switzerland, Austria, Poland, France, Italy, Hungary, Morocco, Algeria, Spain (Balearic Islands, Iberia), Kenya, Iran, Ukraine (Crimea), Caucasus (Kuban River), Russia (Kumukh, Daghestan)	N45-S30	75	8335.39	Bajocian-Callovian	6.8	1225.79	0.81
Ammonitina	Hildoceratoidea	Hildoceratidae	Osperleioceras	0.77	England, France, Germany, Italy, Greece, Chile	N45-S60	105	11669.5	Toarcian	8.6	1356.92	0.76	0.78
Ammonitina	Eoderoceratoidea	Dactylioceratidae	Peronoceras	0.89	Europe, north Africa, Cauc., Baluch., Japan, northeast Sib., Transbaikal, north Alaska, Canada	N80-N10	70	7779.7	Toarcian	8.6	904.616	0.89
Phylloceratina	Phylloceratoidea	Phylloceratidae	Phylloceras	1.08	worldwide	N80-S80	160	17782.2	Sinemurian-Valanginian	65.4	271.899	1.08
Ammonitina	Eoderoceratoidea	Amaltheidae	Pleuroceras	1.06	Europe, north Africa	N50-N10	40	4445.54	Toarcian	8.6	516.924	1.06
Ammonitina	Eoderoceratoidea	Eoderoceratidae	Promicroceras	0.73	Europe	N50-N30	20	2222.77	Sinemurian	8.5	261.502	0.73
Ammonitina	Stephanoceratoidea	Cardioceratidae	Pseudocadoceras	0.85	north Europe, Franz Joseph Land, north Alaska, Canada	N50-N30	20	2222.77	Callovian	2.6	854.912	0.85
Ammonitina	Stephanoceratoidea	Kosmoceratidae	Sigaloceras	0.85	Europe	N50-N30	20	2222.77	Callovian	2.6	854.912	0.85
Lytoceratina?	Lytoceratoidea?	Arcuceratidae	Spiroceras	0.84	Europe, Donetz, north Africa, Sinai, Kenya	N50-S30	80	8891.08	Bajocian-Bathonian	4.2	2116.92	0.84
Ammonitina	Stephanoceratoidea	Stephanoceratidae	Stephanoceras	0.8	Europe, north Africa, Sinai, central Arabia, Kenya, Cauc., Azerbaijan, Persia, New Guinea, Indonesia, south Alaska, Canada, south America	N50-S30	80	8891.08	Bajocian	2	4445.54	0.8
Ammonitina	Haploceratoidea	Oppeliidae	Sublunoloceras	0.6	Europe, Russia, Syria, north Africa, Madagascar, Crimea, Trans Caspia, Persia, Cutch, Pamir, Indonesia	N60-S45	105	11669.5	Callovian-Oxfordian	8.5	1372.89	0.6
Ammonitina	Haploceratoidea	Oppeliidae	Taramelliceras	0.53	Europe, north Africa, Kenya, Tangan., Madagascar, Persia, Cutch, Himalaya, Japan, Indonesia, Mexico	N50-S45	95	10558.2	Oxfordian-Kimmeridgian	11.4	926.155	0.53
Ammonitina	Stephanoceratoidea	Otoitidae	Zemistephanus	0.825	Canada, south Alaska, north USA, west Australia	N50-S40	90	10002.5	Bajocian	2	5001.24	0.85	0.8

## Sheet: Cretaceous
Suborder	Superfamily	Family	Genus	Mean ammonitella diameter (mm) De Baets et al. (2015)	Distribution Wright et al. (1996) (Arkell et al., 1957, Igolnikov, 2007, for Phylloceratina)	Latitudinal distribution (Scotese, 2011)	Latidutinal angle (degrees)	Latitudinal range (km)	Geological distribution (Wright et al., 1996)	Geological duration (My) (Gradstein et al., 2012)	Index (latitudinal range/My)	Data of ammonitella diameter (mm)
Ancyloceratina	Deshayesitoidea	Parahoplitidae	Acanthohoplites	0.75	Europe, Georgia, Transcaspia, eastern Africa, Madagascar, Japan, California, Arizona, Mexico	N45-S45	90	10002.5	Aptian	13.3	752.065	0.75
Ammonitina	Haploceratoidea	Oppeliidae	Aconeceras	0.746667	Europe, Greenland, Algeria, South Africa, Madagascar, Australia (Queensland), Western Australia, Argentina, Nepal	N60-S50	110	12225.2	Barremian-Albian	30.3	403.473	0.84	0.63	0.77
Lytoceratina	Tetragonitoidea	Gaudryceratidae	Anagaudryceras	1.306	England, France, Germany, Austria, Romania, Algeria, Angola, South Africa, Madagascar, India, Japan, Sakhalin, Kamchatka, Alaska, British Columbia, California, New Zealand, Antarctica	N70-S80	150	16670.8	Albian-Maastrichtian	47	354.698	1.28	1.32	1.26	1.26	1.41
Ancyloceratina	Turrilitoidea	Baculitidae	Baculites	0.78	worldwide	N80-S80	160	17782.2	Turonian-Maastrichtian	27.9	637.354	0.78
Ammonitina	Desmoceratoidea	Desmoceratidae	Beudanticeras	0.97	Europe, Egypt, Australia, Japan, Alaska, British Columbia, Texas, Argentina, Greenland	N70-S60	130	14448	Albian	12.5	1155.84	1.06	0.88
Phylloceratina	Boreophylloceratoidea	Boreophylloceratidae	Boreophylloceras	2.635	Siberia	N80-N60	20	2222.77	Berriasian	5.6	396.923	2.37	2.9
Phylloceratina	Phylloceratoidea	Phylloceratidae	Calliphylloceras	0.82	worldwide	N80-S80	160	17782.2	Berriasian-Albian	44.5	399.599	0.8	0.84
Ammonitina	Acanthoceratoidea	Acanthoceratidae	Calycoceras	0.93	Europe, Africa, Madagascar, Syria, Iran, India, Papua New Guinea, Japan, USA, Argentina	N45-S60	105	11669.5	Cenomanian	6.6	1768.11	0.93
Ammonitina	Desmoceratoidea	Pachydiscidae	Canadoceras	0.94	South Africa, Madagascar, Japan, Alaska, British Columbia, California, Brazil	N70-S50	120	13336.6	Santonian-Campanian	14.2	939.199	0.93	0.89	1
Ancyloceratina	Scaphitoidea	Scaphitidae	Clioscaphites	0.71	USA	N60-N30	30	3334.16	Santonian-Campanian	14.2	234.8	0.71
Ammonitina	Acanthoceratoidea	Collignoniceratidae	Collignoniceras	0.82	Europe, Turkestan, Japan, Bathurst Island, Canada, USA, Mexico, Columbia	N60-S40	100	11113.9	Turonian	4.1	2710.7	0.82
Ancyloceratina	Deshayesitoidea	Parahoplitidae	Colombiceras	0.62	England, France, Sardinia, Romania, Georgia, Madagascar, Texas, Mexico, Columbia	N45-S45	90	10002.5	Aptian	13.3	752.065	0.62
Ammonitina	Desmoceratoidea	Desmoceratidae	Damesites	0.822	Austria, Angola, Madagascar, India, Western Australia, Japan, British Columbia	N45-S45	100	11113.9	Cenomanian-Campanian	28.4	391.333	0.7	0.89	0.85	0.84	0.83
Ancyloceratina	Douvilleiceratoidea	Deshayesitidae	Deshayesites	1	Europe, Sardinia, Georgia, Greenland	N70-N30	40	4445.54	Aptian	13.3	334.251	1
Ammonitina	Desmoceratoidea	Desmoceratidae	Desmoceras	1.05	Europe, Africa, Madagascar, India, Japan, Australia, New Zealand, Alaska, British Columbia, California, Texas, Venezuela	N70-S50	120	13336.6	Aptian-Turonian	36.5	365.387	1.52	1.22	0.97	0.85	0.9	0.84
Ammonitina	Desmoceratoidea	Desmoceratidae	Desmophyllites	0.85	Ireland, France, Spain, Austria, Africa, Madagascar, India, Japan, Alaska, British Columbia, California	N70-S50	120	13336.6	Santonian-Maastrichtian	17.6	757.763	0.86	0.81	0.84	0.89
Ancyloceratina	Douvilleiceratoidea	Douvilleiceratidae	Diadochoceras	0.753333	France, Georgia, Madagascar, Arizona, Mexico	N40-S45	85	9446.78	Aptian	13.3	710.284	0.77	0.74	0.75
Ancyloceratina	Scaphitoidea	Scaphitidae	Discoscaphites	0.723333	Belgium, Sweden, Europe, northern Africa, Israel, Canada, USA	N55-N15	40	4445.54	Campanian-Maastrichtian	6.1	728.777	0.76	0.72	0.69
Lytoceratina	Tetragonitoidea	Gaudryceratidae	Eogaudryceras	0.955	France, Spain, England, Bulgaria, Caucasus, Italy, Switzerland, Algeria, South Africa, Madagascar, Egypt, California, Antarctica	N45-S80	125	13892.3	Barremian-Albian	30.3	458.492	0.93	0.98
Ammonitina	Desmoceratoidea	Kossmaticeratidae	Eogunnarites	0.76	India, eastern Russia, Japan, Alaska	N70-S45	115	12780.9	Albian-Cenomanian	19.1	669.159	0.76
Ammonitina	Desmoceratoidea	Pachydiscidae	Eupachydiscus	0.9	Europe, Madagascar, Japan, New Zealand, British Columbia	N45-S70	115	12780.9	Coniacian-Campanian	17.7	722.087	0.9
Lytoceratina	Tetragonitoidea	Tetragonitidae	Gabbioceras	0.903333	France, Spain, Caucasus, northern Africa, Madagascar, California	N40-S45	85	9446.78	Aptian-Cenomanian	32.4	291.567	0.88	0.93	0.9
Lytoceratina	Tetragonitoidea	Gaudryceratidae	Gaudryceras	1.31167	worldwide	N80-S80	160	17782.2	Albian-Maastrichtian	47	378.344	1.34	1.4	1.52	0.93	1.26	1.42
Ammonitina	Desmoceratoidea	Desmoceratidae	Hauericeras	0.71	Europe, South Africa, Madagascar, India, Japan, Western Australia, Victoria	N50-S45	95	10558.2	Coniacian-Maastrichtian	23.8	443.62	0.7	0.72
Phylloceratina	Phylloceratoidea	Phylloceratidae	Holcophylloceras	0.81	worldwide	N80-S80	160	17782.2	Bajocian-Aptian	57.3	310.335	0.81	0.81
Ancyloceratina	Scaphitoidea	Scaphitidae	Hoploscaphites	0.6425	Belgium, Sweden, Europe, northern Africa, Israel, Canada, USA	N55-N15	40	4445.54	Campanian-Maastrichtian	6.1	728.777	0.66	0.38	0.77	0.76
Ancyloceratina	Deshayesitoidea	Parahoplitidae	Hypacanthohoplites	0.885	Europe, northern Africa, Madagascar, Iran, California, Texas	N45-S45	90	10002.5	Aptian-Albian	25.8	387.693	0.84	0.93
Phylloceratina	Phylloceratoidea	Phylloceratidae	Hypophylloceras	0.983333	worldwide except Boreal	N50-S80	130	14448	Hauterivian-Maastrichtian	67.9	212.784	0.9	1.02	1.03
Ancyloceratina	Ancyloceratoidea	Ancyloceratidae	Karsteniceras	0.75	central Europe, Columbia	N50-N40	10	1111.39	Barremian-Aptian	17.8	62.4374	0.75
Lytoceratina	Tetragonitoidea	Gaudryceratidae	Kossmatella	1.11	France, Spain, Sardinia, Italy, Poland, South Africa, Madagascar, Egypt, India, Alaska, California, Mexico	N70-S45	115	12780.9	Aptian-Cenomanian	32.4	394.473	1.11
Ancyloceratina	Ancyloceratoidea	Ancyloceratidae	Luppovia	0.7	Turkmenistan	N40-N30	10	1111.39	Aptian	13.3	83.5628	0.7
Ammonitina	Acanthoceratoidea	Acanthoceratidae	Mantellicaras	0.89	Europe, northern and eastern Africa, Madagascar, India, Texas, Brazil	N45-S45	90	10002.5	Cenomanian	6.6	1515.53	0.89
Ammonitina	Desmoceratoidea	Kossmaticeratidae	Marshallites	0.97	South Africa, India, Japan, New Zealand, Alaska, British Columbia	N70-S70	140	15559.4	Aptian-Cenomanian	32.4	480.228	0.97
Ammonitina	Desmoceratoidea	Desmoceratidae	Melchiorites	0.69	Europe, northern Africa, Madagascar, California	N45-S45	90	10002.5	Barremian-Albian	30.3	330.115	0.69
Ammonitina	Desmoceratoidea	Pachydiscidae	Menuites	0.815	worldwide	N80-S80	160	17782.2	Coniacian-Maastrichtian	23.8	747.15	0.87	0.76
Ammonitina	Hoplitoidea	Placenticeratidae	Metaplacenticeras	1.14	Japan, California	N50-N40	10	1111.39	Santonian-Campanian	14.2	78.2666	1.14
Ammonitina	Desmoceratoidea	Desmoceratidae	Microdesmoceras	0.94	Japan	N45-N40	5	555.693	Cenomanian	6.6	84.1959	0.94
Ancyloceratina	Deshayesitoidea	Parahoplitidae	Nolaniceras	0.79	England, France, Georgia, Algeria, Madagascar, Iran	N45-S45	90	10002.5	Albian	12.5	800.198	0.79
Ancyloceratina	Deshayesitoidea	Parahoplitidae	Parahoplites	1.21	Europe, Transcaspia, Iran, Arizona, Texas, Columbia, Peru	N45-S20	65	7224.01	Aptian	13.3	543.158	1.21
Lytoceratina	Tetragonitoidea	Tetragonitidae	Parajaubertella	1.12	Japan, Sakhalin, Alaska	N70-N45	25	2778.46	Albian-Cenomanian	19.1	145.469	1.12
Phylloceratina	Phylloceratoidea	Phylloceratidae	Phylloceras	0.83	worldwide	N80-S80	160	17782.2	Sinemurian-Valanginian	65.4	271.899	0.92	0.74
Phylloceratina	Phylloceratoidea	Phylloceratidae	Phyllopachyceras	0.916667	Europe, north Africa, India, western Australia, New Zealand, Japan, Greenland	N70-S70	140	15559.4	Barremian-Maastrichtian	64.8	240.114	1.08	0.91	0.76
Ammonitina	Acanthoceratoidea	Collignoniceratidae	Protexanites	0.74	France, Spain, Italy, Algeria, South Africa, Tunisia, Nigeria, Madagascar, Israel, Japan, Sakhalin, western and southern USA, Peru, Venezuela	N50-S45	95	10558.2	Coniacian-Santonian	6.2	1702.93	0.74
Ammonitina	Desmoceratoidea	Desmoceratidae	Pseudohaploceras	0.79	Europe, Egypt, Japan, Mexico, Columbia	N45-0	45	5001.24	Barremian-Aptian	17.8	280.968	0.79
Lytoceratina	Tetragonitoidea	Tetragonitidae	Pseudophyllites	1.48	Northern Ireland, France, Spain, Poland, Austria, South Africa, Madagascar, India, Japan, Sakhalin, Western Australia, New Zealand, Greenland, Alaska, British Columbia, California, New Jersey, Mississippi, Chile, Argentina, Brazil, Antarctica	N70-S80	150	16670.8	Santonian-Maastrichtian	17.6	947.204	1.48
Ancyloceratina	Ancyloceratoidea	Ptychoceratidae	Ptychoceras	0.85	England, France, Caucasus, Madagascar, India, Australia, New Zealand, Alaska, British Columbia, Calufornia, Mexico	N70-S70	140	15559.4	Aptian-Albian	25.8	603.077	0.85
Phylloceratina	Phylloceratoidea	Phylloceratidae	Ptychophylloceras	0.69	worldwide	N80-S80	160	17782.2	Bajocian-Tithonian	25.3	702.853	0.69
Ammonitina	Desmoceratoidea	Desmoceratidae	Puzosia	0.7925	worldwide	N80-S80	160	17782.2	Aptian-Campanian	54.2	328.084	0.89	0.83	0.84	0.61
Lytoceratina	Tetragonitoidea	Tetragonitidae	Saghalinites	1.19	France, Switzerland, Netherlands, Denmark, Italy, Germany, Austria, Spain, Ukraine, Tunisia, South Africa, Madagascar, Japan, India, Sakhalin, Greenland, Argentina, Antarctica	N70-S80	150	16670.8	Santonian-Maastrichtian	17.6	947.204	1.19
Ancyloceratina	Scaphitoidea	Scaphitidae	Scaphites	0.699091	northern hemisphere, Madagascar, Bathurst Island, Australia, New Zealand, Argentina	N55-S70	125	13892.3	Albian-Campanian	40.9	339.666	0.6	0.67	0.76	0.59	0.68	0.84	0.65	0.72	0.66	0.65	0.87
Ammonitina	Haploceratoidea	Polyptychitidae	Simbirskites	1.10833	northern Eurasia, France, Japan, California, Oregon, northwestern Canada	N60-N40	20	2222.77	Hauterivian	3.1	717.023	1.09	1.17	1.06	1.26	0.98	1.09
Ammonitina	Acanthoceratoidea	Collignoniceratidae	Subprionocyclus	0.756667	western Europe, Angola, Japan, California, Oregon, Brazil	N45-S40	85	9446.78	Turonian	4.1	2304.09	0.75	0.74	0.78
Ammonitina	Desmoceratoidea	Pachydiscidae	Teshioites	0.92	France, Japan, Sakhalin	N50-N40	10	1111.39	Campanian	11.5	96.6422	0.92
Lytoceratina	Tetragonitoidea	Tetragonitidae	Tetragonites	1.14429	England, France, Spain, Switzerland, Ukraine, Caucasus, Algeria, Tunisia, Angola, South Africa, Mozanbique, Madagascar, Egypt, India, Tibet, Japan, Sakhalin, New Zealand, Alaska, British Columbia, Calufornia, Oregon, Texas, Mexico, Peru, Antarctica	N70-S80	150	16670.8	Aptian-Maastrichtian	60.3	276.464	1.06	1.08	1.04	0.98	0.97	1.08	1.8
Ammonitina	Acanthoceratoidea	Texanitidae	Texanites	0.93	western and central Europe, Africa, Madagascar, Syria, India, southwestern Asia, Japan, USA, South America	N45-S45	90	10002.5	Coniacian-Campanian	17.7	565.111	0.93
Ammonitina	Desmoceratoidea	Desmoceratidae	Tragodesmoceroides	0.88	Madagascar, USA, Japan	N45-S45	90	10002.5	Turonian-Santonian	10.3	971.114	0.88
Ammonitina	Desmoceratoidea	Desmoceratidae	Valdedorsella	0.68	southeastern Europe, Caucasus, northern Africa, Madagascar, Japan, Alaska, Columbia, Argentina	N70-S60	130	14448	Hauterivian-Aptian	20.9	691.292	0.68
Ancyloceratina	Scaphitoidea	Scaphitidae	Yezoites	0.79	Europe, South Africa, Japan, New Zealand, Alaska, Oregon, California, Texas, Montana, Mexico	N70-S70	140	15559.4	Cenomanian-Santonian	16.9	920.674	0.75	0.8	0.82
Ammonitina	Desmoceratoidea	Kossmaticeratidae	Yokoyamaoceras	0.89	India, Japan	N45-S45	90	10002.5	Turonian-Coniacian	7.6	1316.11	0.89
Lytoceratina	Tetragonitoidea	Gaudryceratidae	Zelandites	1.1575	England, France, Sardinia, Spain, Tunisia, South Africa, Madagascar, India, Japan, Sakhalin, New Zealand, Alaska, British Columbia, California, Chile, Antarctica	N70-S80	150	16670.8	Albian-Maastrichtian	47	354.698	1.22	1.19	1	1.22
Ammonitina	Desmoceratoidea	Desmoceratidae	Zuercherella	0.75	Europe, northern Africa, eastern Africa, Mexico, Columbia	N45-S10	55	6112.62	Barremian-Aptian	17.8	343.406	0.75
